# Supplementary material for: Increased Retinol Levels in Patients with Cardiac Surgery-Associated Acute Kidney Injury—A Prospective Single-Center Exploratory Study
Source: Nutrients. 2026 Jun 13;18(12):1921. doi: 10.3390/nu18121921 (PMC13304596; doi:10.3390/nu18121921)
Supplement: Supplementary file 1 [file nutrients-18-01921-s001.zip]

Archive with 1 entries (1 files):
- nutrients-4362613-supplementary.pdf
